# Supplementary material for: Improvement and transcriptome analysis of root architecture by overexpression of Fraxinus pennsylvanica DREB2A transcription factor in Robinia pseudoacacia L. ‘Idaho’
Source: Plant Biotechnol J. 2016 Jan 25;14(6):1456–69. doi: 10.1111/pbi.12509 (PMC5066641; doi:10.1111/pbi.12509)
Supplement: Supplementary file 10 — Table S4 Top 15 up‐regulated DEGs respond to stress in root of transgenic R. pseudoacacia ‘Idaho’ compared with WT by GO database [file PBI-14-1456-s006.xlsx]

## Sheet: Sheet1
Table S4 Top 15 up-regulated DEGs respond to stress in root of transgenic R. pseudoacacia ‘Idaho’ compared with wild type by GO database
Unigene	Log2 (T2/T1)	GO functional description	Swissprot annotation
BMK.16967	5.10262	Response to stress; response to organic substance; calcium ion transport; hydrolase activity; biological regulation	Calcium-transporting ATPase 12, plasma membrane-type OS=Arabidopsis thaliana
BMK.23058	4.8963	Response to stress; response to light stimulus; protein folding; heat shock protein binding; unfolded protein binding	Chaperone protein dnaJ 8, chloroplastic OS=Arabidopsis thaliana
BMK.30212	2.9818	Response to stress; response to organic substance	-
BMK.32437	2.70744	Response to stress; nucleotide binding; UDP-glucose 4-epimerase activity; cellular metabolic process; galactose biosynthetic process; coenzyme binding	UDP-glucose 4-epimerase OS=Pisum sativum
BMK.26156	2.66923	Response to stress; protein folding; heat shock protein binding; unfolded protein binding	Chaperone protein dnaJ 20, chloroplastic OS=Arabidopsis thaliana
BMK.34263	2.61088	Protein folding; response to stress; heat shock protein binding	-
BMK.27742	2.38802	Response to stress; response to chemical stimulus	Uncharacterized protein DDB_G0271670 OS=Dictyostelium discoideum
BMK.28836	2.38628	Response to stress; signal transduction; response to organic substance; response to karrikin	Protamine OS=Osilinus turbinatus
BMK.37982	2.33854	Response to stress	Leucine-rich repeat extensin-like protein 6 OS=Arabidopsis thaliana
BMK.33891	2.22484	Response to stress; positive regulation of abscisic acid mediated signaling pathway; abscisic acid binding	Abscisic acid receptor PYL9 OS=Arabidopsis thaliana
BMK.32172	2.06392	Response to stress; DNA binding; signal transduction; response to abiotic stimulus; response to abscisic acid stimulus; cellular response to organic substance	ABSCISIC ACID-INSENSITIVE 5-like protein 5 OS=Arabidopsis thaliana
BMK.26007	2.00539	Response to stress; response to light intensity; cellular process; response to chemical stimulus	Polyadenylate-binding protein-interacting protein 2 OS=Arabidopsis thaliana
BMK.28541	1.99494	Response to stress; response to abiotic stimulus	18.1 kDa class I heat shock protein OS=Pisum sativum
BMK.26515	1.98501	Response to stress	Universal stress protein A-like protein OS=Arabidopsis thaliana
BMK.34317	1.98037	Two-component response regulator activity; protein binding; regulation of transcription, DNA-dependent; response to stress; circadian rhythm; cytokinin/gibberellic acid mediated signaling pathway; regulation of seed germination; seed dormancy process; intracellular signal transduction; regulation of shoot development	Two-component response regulator ARR9 OS=Arabidopsis thaliana
