# Supplementary material for: Improvement and transcriptome analysis of root architecture by overexpression of Fraxinus pennsylvanica DREB2A transcription factor in Robinia pseudoacacia L. ‘Idaho’
Source: Plant Biotechnol J. 2016 Jan 25;14(6):1456–69. doi: 10.1111/pbi.12509 (PMC5066641; doi:10.1111/pbi.12509)
Supplement: Supplementary file 11 — Table S5 Regulated DEGs involved in groups of ‘transcription’, ‘signal transduction mechanisms’ and ‘replication, recombination and repair’ in root of transgenic R. pseudoacacia ‘Idaho’ by COG database [file PBI-14-1456-s007.xlsx]

## Sheet: Sheet1
Table S5 Regulated DEGs involved in groups of ‘transcription’, ‘signal transduction mechanisms’ and ‘replication, recombination and repair’ in root of transgenic R. pseudoacacia ‘Idaho’ compared with wild type by COG database
Unigene	log2 (T2/T1)	COG class	GO functional description	Swissprot annotation
BMK.25508	4.43181	[TKL]	Nucleotide binding; protein kinase activity; phosphorylation; response to auxin/brassinosteroid stimulus	Serine/threonine-protein kinase OXI1 OS=Arabidopsis thaliana
BMK.21567	4.27635	[T]	Response to cold; root hair elongation; regulation of nitric oxide metabolic process; regulation of flower development	Probable calcium-binding protein CML23 OS=Arabidopsis thaliana
BMK.31195	4.18781	[TKL]	Protein kinase activity; protein phosphorylation; receptor serine/threonine kinase binding; histone modification; actin nucleation; phospholipid binding; mRNA export from nucleus; zinc ion binding; cell adhesion; polarity specification of adaxial/abaxial axis; regulation of root meristem growth; root hair cell differentiation; cell wall organization	Inactive leucine-rich repeat receptor-like protein kinase CORYNE OS=Arabidopsis thaliana
BMK.32286	3.96719	[TKL]	Protein serine/threonine kinase activity; protein tyrosine kinase activity; protein phosphorylation; receptor activity; polysaccharide biosynthetic process; cytokinin mediated signaling pathway; multidimensional cell growth; cell tip growth; regulation of meristem growth; regulation of hormone levels; root hair elongation; oxidation-reduction process; cell wall organization	Probable LRR receptor-like serine/threonine-protein kinase OS=Arabidopsis thaliana
BMK.25132	3.93479	[TKL]	Protein serine/threonine kinase activity; protein phosphorylation; response to auxin/brassinosteroid stimulus	Serine/threonine-protein kinase OXI1 OS=Arabidopsis thaliana
BMK.34888	3.85581	[TKL]	Protein kinase activity; ethylene biosynthetic process; response to chitin; regulation of cellular process; cellular response to stimulus	Serine/threonine-protein kinase-like protein CCR4 OS=Arabidopsis thaliana
BMK.31865	3.44677	[K]	Response to water deprivation/salt stress; response to ethylene/auxin/abscisic acid/gibberellin/salicylic acid/jasmonic acid stimulus; response to chitin; response to cadmium ion; lateral root development	Transcription factor MYB44 OS=Arabidopsis thaliana
BMK.34810	3.42427	[K]	Sequence-specific DNA binding transcription factor activity; cell proliferation; shade avoidance; auxin mediated signaling pathway; response to cytokinin stimulus; unidimensional cell growth; negative regulation of transcription, DNA-dependent; root development	Homeobox-leucine zipper protein HAT4 OS=Arabidopsis thaliana
BMK.38351	3.38874	[TKL]	Protein serine/threonine kinase activity; protein autophosphorylation; abscisic acid/ethylene mediated signaling pathway; response to jasmonic acid stimulus; response to chitin; intracellular signal transduction; positive regulation of transcription, DNA-dependent	Mitogen-activated protein kinase kinase kinase 2 OS=Arabidopsis thaliana
BMK.20400	3.271	[T]	Endonuclease activity; exonuclease activity; phosphatidylinositol phosphorylation; inositol phosphate dephosphorylation	Type I inositol-1,4,5-trisphosphate 5-phosphatase CVP2 OS=Arabidopsis thaliana
BMK.18456	3.21214	[T]	Two-component signal transduction system (phosphorelay); regulation of cytokinin mediated signaling pathway; histidine phosphotransfer kinase activity; 2-alkenal reductase [NAD(P)] activity; oxidation-reduction process	Histidine-containing phosphotransfer protein 4 OS=Arabidopsis thaliana
BMK.26422	3.20348	[TKL]	Protein serine/threonine kinase activity; protein phosphorylation; regulation of stomatal movement	Serine/threonine-protein kinase HT1 OS=Arabidopsis thaliana
BMK.34136	3.11082	[TKL]	Protein serine/threonine/tyrosine kinase activity; protein phosphorylation; non-membrane spanning protein tyrosine kinase activity; plant-type cell wall biogenesis; glucuronoxylan metabolic process; xylan biosynthetic process	Probable serine/threonine-protein kinase DDB_G0267514 OS=Dictyostelium discoideum
BMK.29606	3.09076	[TKL]	Protein kinase activity; protein phosphorylation; oligopeptide transport	Serine/threonine-protein kinase-like protein OS=Arabidopsis thaliana
BMK.37057	3.01184	[TKL]	Protein kinase activity; protein phosphorylation; carbohydrate binding	L-type lectin-domain containing receptor kinase VIII.1 OS=Arabidopsis thaliana
BMK.36157	3.00149	[KL]	Nucleic acid binding; ATP-dependent helicase activity	DEAD-box ATP-dependent RNA helicase 42 OS=Arabidopsis thaliana
BMK.25380	2.93216	[TKL]	MAPK cascade; activation of MAPKK activity; polysaccharide biosynthetic process; microtubule bundle formation; response to molecule of bacterial origin; growth hormone receptor activity; steroid binding; detection of brassinosteroid stimulus; brassinosteroid mediated signaling pathway; brassinosteroid homeostasis; multidimensional cell growth; cell tip growth; stomatal complex morphogenesis; root…	Protein BRASSINOSTEROID INSENSITIVE 1 OS=Arabidopsis thaliana
BMK.27590	2.90173	[T]	Calcium ion binding	Putative calcium-binding protein CML19 OS=Oryza sativa subsp. japonica
BMK.21718	2.8143	[TKL]	Polysaccharide biosynthetic process; protein serine/threonine kinase activity; receptor activity; protein phosphorylation; cytokinin mediated signaling pathway; multidimensional cell growth; cell tip growth; regulation of meristem growth; regulation of hormone levels; root hair elongation; oxidation-reduction process; cell wall organization	Probable LRR receptor-like serine/threonine-protein kinase OS=Arabidopsis thaliana
BMK.30183	2.78629	[T]	Response to abscisic acid stimulus; procambium histogenesis; endonuclease activity; exonuclease activity; leaf vascular tissue pattern formation; phosphatidylinositol phosphorylation; inositol phosphate dephosphorylation	Type I inositol-1,4,5-trisphosphate 5-phosphatase CVP2 OS=Arabidopsis thaliana
BMK.33128	2.74241	[T]	Calcium ion binding; response to cold; cellular process involved in reproduction; root hair elongation; pollen tube development	Probable calcium-binding protein CML29 OS=Oryza sativa subsp. japonica
BMK.39869	2.67222	[K]	Sequence-specific DNA binding transcription factor activity; cell proliferation; auxin mediated signaling pathway; response to cytokinin stimulus; unidimensional cell growth; negative regulation of transcription, DNA-dependent; root development	Homeobox-leucine zipper protein HAT4 OS=Arabidopsis thaliana
BMK.30746	2.60539	[TKL]	MAPK cascade; activation of MAPKK activity; response to molecule of bacterial origin; receptor activity; response to oxidative stress; positive regulation of flavonoid biosynthetic process; xylem and phloem pattern formation; stomatal complex morphogenesis; protein autophosphorylation; oxidation-reduction process	Receptor-like protein kinase HSL1 OS=Arabidopsis thaliana
BMK.32363	2.56525	[K]	-	F-box/kelch-repeat protein OS=Arabidopsis thaliana
BMK.26870	2.54868	[K]	-	Putative protein TPRXL OS=Homo sapiens
BMK.34369	2.42615	[K]	-	Transcription factor MYB44 OS=Arabidopsis thaliana
BMK.28507	2.39392	[L]	Inositol bisdiphosphate tetrakisphosphate diphosphatase activity; inositol diphosphate pentakisphosphate diphosphatase activity	Nudix hydrolase 4 OS=Arabidopsis thaliana
BMK.36218	2.39331	[T]	Protein serine/threonine phosphatase activity; response to water deprivation/cold; negative regulation of abscisic acid mediated signaling pathway; regulation of stomatal movement; hyperosmotic salinity response	Protein phosphatase 2C 37 OS=Arabidopsis thaliana
BMK.36737	2.32955	[TKL]	Protein serine/threonine kinase activity; protein phosphorylation; water transport; signal transduction; response to cold/salt stress; cytokinin biosynthetic process; response to fructose stimulus; positive regulation of flavonoid biosynthetic process; regulation of plant-type hypersensitive response; cellular cation homeostasis; divalent metal ion transport	CBL-interacting serine/threonine-protein kinase 7 OS=Arabidopsis thaliana
BMK.27716	2.3208	[L]	Catalytic activity; DNA repair	Protein ROS1 OS=Arabidopsis thaliana
BMK.27811	2.25212	[T]	Two-component signal transduction system (phosphorelay); regulation of transcription, DNA-dependent; cytokinin mediated signaling pathway; positive regulation of flavonoid biosynthetic process; regulation of plant-type hypersensitive response; intracellular signal transduction	Two-component response regulator ARR5 OS=Arabidopsis thaliana
BMK.29073	2.21301	[T]	Metabolic process	E3 ubiquitin-protein ligase DMA1 OS=Saccharomyces cerevisiae
BMK.36144	2.1944	[T]	Calcium-dependent protein serine/threonine phosphatase activity; stomatal movement; calcium-mediated signaling; cellular potassium ion homeostasis; hypotonic salinity response	Calcineurin B-like protein 4 OS=Arabidopsis thaliana
BMK.32162	2.17359	[T]	Polysaccharide catabolic process; calcium ion binding; peroxisome; oxidation-reduction process	Calmodulin-like protein 5 OS=Arabidopsis thaliana
BMK.36729	2.12053	[K]	Ornithine metabolic process; N-acetyltransferase activity; response to jasmonic acid stimulus	Tyramine N-feruloyltransferase 4/11 OS=Nicotiana tabacum
BMK.35629	2.11907	[TKL]	Microtubule cytoskeleton organization; protein serine/threonine kinase activity; protein phosphorylation; receptor activity; transmembrane receptor protein tyrosine kinase signaling pathway; DNA replication; DNA methylation; cell proliferation; meristem initiation; regulation of meristem growth; stomatal complex morphogenesis; hydrolase activity; cellulose biosynthetic process; histone H3-K9 meth…	Probable LRR receptor-like serine/threonine-protein kinase OS=Arabidopsis thaliana
BMK.30001	2.09954	[TKL]	MAPK cascade; activation of MAPKK activity; MAP kinase kinase kinase activity	Receptor-like serine/threonine-protein kinase OS=Arabidopsis thaliana
BMK.36563	2.04631	[L]	Nucleotidyltransferase activity; primary metabolic process; cellular macromolecule metabolic process	Poly(A) RNA polymerase cid11 OS=Schizosaccharomyces pombe
BMK.36958	2.03649	[TKL]	Protein serine/threonine kinase activity; protein phosphorylation	Receptor-like serine/threonine-protein kinase ALE2 OS=Arabidopsis thaliana
BMK.36717	2.03027	[TKL]	Protein serine/threonine kinase activity; receptor activity; protein phosphorylation	G-type lectin S-receptor-like serine/threonine-protein kinase SD2-2 OS=Arabidopsis thaliana
BMK.37163	2.01514	[L]	-	Helicase sen1 OS=Schizosaccharomyces pombe
BMK.35185	2.01441	[T]	Two-component signal transduction system (phosphorelay); regulation of transcription, DNA-dependent; circadian rhythm; post-embryonic development; intracellular signal transduction	Two-component response regulator-like APRR5 OS=Arabidopsis thaliana
BMK.37325	1.99741	[TKL]	Protein serine/threonine kinase activity; chromatin silencing; protein phosphorylation; transmembrane receptor protein tyrosine kinase signaling pathway; polarity specification of adaxial/abaxial axis; meristem initiation; xylem and phloem pattern formation; meristem maintenance; histone H3-K9 methylation	Probable inactive receptor kinase OS=Arabidopsis thaliana
BMK.26515	1.98501	[T]	Response to stress	Universal stress protein A-like protein OS=Arabidopsis thaliana
BMK.34317	1.98037	[T]	Two-component signal transduction system (phosphorelay); regulation of transcription, DNA-dependent; response to stress; cytokinin /gibberellic acid mediated signaling pathway; regulation of anthocyanin metabolic process; intracellular signal transduction	Two-component response regulator ARR9 OS=Arabidopsis thaliana
BMK.33086	1.93914	[T]	Two-component signal transduction system (phosphorelay); regulation of transcription, DNA-dependent; G-protein coupled photoreceptor activity; response to cold; gravitropism; abscisic acid metabolic process; jasmonic acid mediated signaling pathway; stomatal complex development; regulation of defense response	Phytochrome B OS=Solanum tuberosum
BMK.37189	1.91702	[K]	Transcription regulatory region sequence-specific DNA binding; sequence-specific DNA binding transcription factor activity; regulation of transcription, DNA-dependent	Homeobox-leucine zipper protein HAT5 OS=Arabidopsis thaliana
BMK.32323	1.89292	[TKL]	Transmembrane receptor protein serine/threonine kinase activity; protein tyrosine kinase activity; protein phosphorylation; ER to Golgi vesicle-mediated transport; transmembrane receptor protein tyrosine kinase signaling pathway; auxin/brassinosteroid mediated signaling pathway; regulation of meristem growth; stomatal complex morphogenesis; phloem transport; hydrolase activity; amino acid import;…	Serine/threonine-protein kinase BRI1-like 2 OS=Arabidopsis thaliana
BMK.14160	1.86031	[L]	-	Retrotransposable element Tf2 155 kDa protein type 3 OS=Schizosaccharomyces pombe
BMK.37944	1.85443	[TKL]	Protein kinase activity; protein phosphorylation; organ senescence	E3 ubiquitin-protein ligase KEG OS=Arabidopsis thaliana
BMK.33982	1.85002	[TKL]	MAPK cascade; activation of MAPKK activity; receptor activity; protein autophosphorylation; oxidation-reduction process	Receptor-like protein kinase HSL1 OS=Arabidopsis thaliana
BMK.41305	-1.95626	[KL]	DNA binding; helicase activity	Chromatin structure-remodeling complex subunit snf21 OS=Schizosaccharomyces pombe
BMK.42221	-1.98571	[TKL]	Protein serine/threonine kinase activity; receptor activity; protein phosphorylation	Proline-rich receptor-like protein kinase PERK8 OS=Arabidopsis thaliana
BMK.36686	-2.01103	[TKL]	Calmodulin-dependent protein kinase activity; calcium-mediated signaling; protein phosphorylation; plant-type cell wall modification; stomatal movement	CBL-interacting serine/threonine-protein kinase 12 OS=Arabidopsis thaliana
BMK.42207	-2.0312	[L]	Nucleic acid binding; helicase activity; methylglyoxal catabolic process to D-lactate	Zinc finger CCCH domain-containing protein 31 OS=Arabidopsis thaliana
BMK.42069	-2.05233	[TKL]	Protein serine/threonine kinase activity	Receptor-like protein kinase ANXUR2 OS=Arabidopsis thaliana
BMK.29265	-2.06483	[K]	Sequence-specific DNA binding transcription factor activity; toxin catabolic process; response to water deprivation/heat; response to abscisic acid stimulus; response to cyclopentenone; hyperosmotic salinity response; negative regulation of transcription, DNA-dependent; cellular response to biotic stimulus	Heat shock factor protein HSF24 OS=Solanum peruvianum
BMK.22748	-2.06743	[TKL]	Protein serine/threonine kinase activity; plant-type cell wall organization; protoderm histogenesis; cuticle development; cell wall modification; protein autophosphorylation; organ formation	Receptor-like serine/threonine-protein kinase ALE2 OS=Arabidopsis thaliana
BMK.39181	-2.08067	[TKL]	Kinase activity;	Probable LRR receptor-like serine/threonine-protein kinase OS=Arabidopsis thaliana
BMK.39994	-2.08928	[TKL]	MAPK cascade; calmodulin-dependent protein kinase activity; calcium ion binding; protein phosphorylation; response to water deprivation/cold/wounding; response to external stimulus; response to ethylene/auxin stimulus; abscisic acid/salicylic acid/jasmonic acid mediated signaling pathway; positive regulation of flavonoid biosynthetic process; response to chitin; endoplasmic reticulum unfolded pro…	Calcium-dependent protein kinase 32 OS=Arabidopsis thaliana
BMK.32351	-2.09273	[K]	Response to gibberellin stimulus; secondary cell wall biogenesis	Transcription factor MYB46 OS=Arabidopsis thaliana
BMK.30285	-2.09483	[L]	-	Replication protein A 70 kDa DNA-binding subunit OS=Homo sapiens
BMK.30194	-2.12213	[T]	Calcium ion binding; polysaccharide catabolic process	Calmodulin-like protein 3 OS=Arabidopsis thaliana
BMK.40386	-2.12361	[TKL]	MAPK cascade; calcium-mediated signaling; calmodulin-dependent protein kinase activity; N-terminal protein myristoylation; response to water deprivation/cold/wounding; response to mechanical stimulus; salicylic acid biosynthetic process; response to ethylene/auxin stimulus; abscisic acid/salicylic acid/jasmonic acid mediated signaling pathway; negative regulation of defense response; hyperosmotic…	Calcium-dependent protein kinase 10 OS=Arabidopsis thaliana
BMK.24598	-2.13014	[TKL]	Protein serine/threonine kinase activity; transmembrane receptor protein tyrosine kinase activity; protein phosphorylation; response to chitin; carbohydrate binding; defense response to fungus	L-type lectin-domain containing receptor kinase VII.1 OS=Arabidopsis thaliana
BMK.42612	-2.13621	[TKL]	Protein serine/threonine kinase activity; protein phosphorylation	G-type lectin S-receptor-like serine/threonine-protein kinase OS=Arabidopsis thaliana
BMK.39256	-2.14414	[TKL]	cytokinesis by cell plate formation; calcium-mediated signaling; calmodulin-dependent protein kinase activity; protein phosphorylation; response to nutrient; response to ethylene stimulus; abscisic acid mediated signaling pathway; potassium ion import; stomatal movement; cellular response to phosphate starvation; galactolipid biosynthetic process; cellular response to water deprivation	CBL-interacting serine/threonine-protein kinase 23 OS=Arabidopsis thaliana
BMK.35320	-2.21104	[TKL]	Protein serine/threonine kinase activity; protein phosphorylation	Receptor-like serine/threonine-protein kinase SD1-6 OS=Arabidopsis thaliana
BMK.39689	-2.23366	[TKL]	Protein serine/threonine kinase activity; salicylic acid biosynthetic process; salicylic acid mediated signaling pathway; endoplasmic reticulum unfolded protein response; negative regulation of defense response; protein autophosphorylation	Putative serine/threonine-protein kinase (Fragment) OS=Helianthus annuus
BMK.41187	-2.27028	[KL]	Nucleic acid binding; helicase activity; zinc ion binding	ATP-dependent helicase rhp16 OS=Schizosaccharomyces pombe
BMK.40463	-2.28486	[TKL]	Calmodulin-dependent protein kinase activity; calcium-dependent protein serine/threonine phosphatase activity; calcium ion binding; N-terminal protein myristoylation; amino acid transport; endoplasmic reticulum unfolded protein response; protein autophosphorylation	CDPK-related protein kinase OS=Daucus carota
BMK.39918	-2.29956	[TKL]	Calmodulin-dependent protein kinase activity; protein tyrosine kinase activity; calcium ion binding; protein phosphorylation; signal transduction; response to chitin	Calcium-dependent protein kinase 28 OS=Arabidopsis thaliana
BMK.35822	-2.31221	[TKL]	MAPK cascade; activation of MAPKK activity; MAP kinase kinase kinase activity; protein serine/threonine/tyrosine kinase activity; response to water deprivation/wounding; jasmonic acid biosynthetic process; response to ethylene/auxin stimulus; abscisic acid/salicylic acid/jasmonic acid mediated signaling pathway; regulation of signal transduction; response to chitin; regulation of plant-type hyper…	Probable serine/threonine-protein kinase DDB_G0271682 OS=Dictyostelium discoideum
BMK.9253	-2.32182	[TKL]	Nucleotide binding; protein serine/threonine kinase activity; phosphorylation	G-type lectin S-receptor-like serine/threonine-protein kinase OS=Arabidopsis thaliana
BMK.35804	-2.33368	[TKL]	Protein serine/threonine kinase activity; protein phosphorylation; carbohydrate binding	G-type lectin S-receptor-like serine/threonine-protein kinase OS=Arabidopsis thaliana
BMK.28363	-2.37332	[TKL]	MAPK cascade; activation of MAPKK activity; MAP kinase kinase kinase activity; tryptophan catabolic process; transmembrane receptor protein tyrosine kinase signaling pathway; indoleacetic acid biosynthetic process; cellular cation homeostasis; cellular lipid catabolic process; oxidation-reduction process; divalent metal ion transport	Probable leucine-rich repeat receptor-like protein kinase OS=Arabidopsis thaliana
BMK.4885	-2.3827	[TKL]	Nucleotide binding; protein serine/threonine kinase activity; signal transducer activity; protein phosphorylation; regulation of cellular metabolic process; intracellular signal transduction; regulation of macromolecule metabolic process; regulation of primary metabolic process	G-type lectin S-receptor-like serine/threonine-protein kinase RLK1 OS=Arabidopsis thaliana
BMK.36259	-2.39041	[TKL]	MAPK cascade; activation of MAPKK activity; MAP kinase kinase kinase activity	Putative G-type lectin S-receptor-like serine/threonine-protein kinase OS=Arabidopsis thaliana
BMK.41260	-2.40369	[TKL]	MAP kinase kinase kinase activity; cell death; response to water deprivation/salt stress; response to bacterium/fungus; response to ethylene stimulus; protein autophosphorylation;	Serine/threonine-protein kinase CTR1 OS=Arabidopsis thaliana
BMK.31119	-2.41182	[TKL]	MAPK cascade; activation of MAPKK activity; MAP kinase kinase kinase activity; photoperiodism, flowering	Probable serine/threonine-protein kinase WNK11 OS=Arabidopsis thaliana
BMK.38870	-2.42145	[TKL]	Nucleotide binding; protein serine/threonine kinase activity; protein tyrosine kinase activity; protein phosphorylation; iron ion transport; cellular response to nitrogen/iron ion starvation; response to nitrate; nitrate transport; glucuronoxylan metabolic process; xylan biosynthetic process; regulation of cellular process	Cysteine-rich receptor-like protein kinase 25 OS=Arabidopsis thaliana
BMK.35806	-2.48013	[K]	-	Myb-related protein Myb4 OS=Oryza sativa subsp. Japonica
BMK.40333	-2.53183	[TKL]	Protein serine/threonine kinase activity; non-membrane spanning protein tyrosine kinase activity; systemic acquired resistance; salicylic acid biosynthetic process; salicylic acid mediated signaling pathway; negative regulation of defense response; protein autophosphorylation	Probable LRR receptor-like serine/threonine-protein kinase OS=Arabidopsis thaliana
BMK.28033	-2.53897	[L]	DNA binding; DNA unwinding involved in replication; DNA replication initiation; DNA methylation; chromatin silencing; cell proliferation; sugar mediated signaling pathway; histone H3-K9 methylation	Protein PROLIFERA OS=Arabidopsis thaliana
BMK.32061	-2.56422	[T]	Protein tyrosine phosphatase activity; protein N-linked glycosylation; N-terminal protein myristoylation; ER to Golgi vesicle-mediated transport; response to cold/salt stress; stomatal complex development; kinase activity; phosphorylation; MAP kinase tyrosine/serine/threonine phosphatase activity; peptidyl-tyrosine dephosphorylation; intracellular signal transduction; amino acid import	Dual specificity protein phosphatase 4 OS=Gallus gallus
BMK.42087	-2.57885	[TKL]	Nucleotide binding; protein kinase activity; phosphorylation	Probable serine/threonine-protein kinase OS=Arabidopsis thaliana
BMK.34502	-2.59404	[TKL]	Two-component signal transduction system (phosphorelay); protein serine/threonine kinase activity; regulation of transcription, DNA-dependent; protein phosphorylation; intracellular signal transduction	G-type lectin S-receptor-like serine/threonine-protein kinase RLK1 OS=Arabidopsis thaliana
BMK.34617	-2.62612	[T]	Two-component signal transduction system (phosphorelay); histidine phosphotransfer kinase activity; cell growth; 2-alkenal reductase [NAD(P)] activity; cell division; oxidation-reduction process; regulation of cytokinin mediated signaling pathway	Histidine-containing phosphotransfer protein 1 OS=Arabidopsis thaliana
BMK.41660	-2.63964	[TKL]	Protein serine/threonine kinase activity; protein binding; protein phosphorylation; cell surface receptor signaling pathway; oligosaccharide metabolic process; systemic acquired resistance; response to salicylic acid stimulus; unidimensional cell growth; cellular water homeostasis; vegetative to reproductive phase transition of meristem; glucosinolate biosynthetic process; regulation of defense r…	Wall-associated receptor kinase 3 OS=Arabidopsis thaliana
BMK.36700	-2.65064	[K]	DNA binding; response to water deprivation/salt stress; response to ethylene/auxin stimulus/abscisic acid/gibberellin/salicylic acid/jasmonic acid stimulus; response to chitin; response to cadmium ion; lateral root development	Transcription factor MYB44 OS=Arabidopsis thaliana
BMK.34638	-2.67796	[TKL]	Protein serine/threonine kinase activity; protein phosphorylation; systemic acquired resistance; salicylic acid biosynthetic process	Probable leucine-rich repeat receptor-like protein kinase At4g00330 OS=Arabidopsis thaliana
BMK.41891	-2.68639	[TKL]	Nucleotide binding; protein serine/threonine kinase activity; phosphorylation; oxidoreductase activity	Wall-associated receptor kinase-like 14 OS=Arabidopsis thaliana
BMK.17722	-2.6912	[L]	DNA topoisomerase activity	DNA topoisomerase 1 OS=Rickettsia bellii
BMK.42406	-2.71152	[TKL]	Response to molecule of bacterial origin; protein serine/threonine kinase activity; protein phosphorylation	Probable serine/threonine-protein kinase OS=Arabidopsis thaliana
BMK.28921	-2.71259	[T]	Calcium ion binding; proteolysis; cysteine-type peptidase activity; gibberellin biosynthetic process; gibberellic acid mediated signaling pathway; hyperosmotic salinity response	Putative calmodulin-like protein 6 OS=Oryza sativa subsp. Japonica
BMK.40150	-2.73438	[TKL]	Calmodulin-dependent protein kinase activity; protein tyrosine kinase activity; protein phosphorylation; signal transduction; response to salt stress; response to abscisic acid stimulus	CBL-interacting serine/threonine-protein kinase 1 OS=Arabidopsis thaliana
BMK.42252	-2.77864	[K]	Ribonuclease activity	DIS3-like exonuclease 2 OS=Xenopus tropicalis
BMK.26155	-2.80528	[K]	Response to hormone stimulus	Transcription factor MYB21 OS=Arabidopsis thaliana
BMK.25263	-2.81748	[K]	toxin catabolic process; response to water deprivation/wounding; jasmonic acid biosynthetic process; response to ethylene/auxin stimulus; abscisic acid/jasmonic acid mediated signaling pathway; response to cyclopentenone; hyperosmotic salinity response	Transcription factor MYB21 OS=Arabidopsis thaliana
BMK.41701	-2.83322	[TKL]	Protein serine/threonine kinase activity; non-membrane spanning protein tyrosine kinase activity; calcium-dependent protein serine/threonine phosphatase activity; calcium ion binding; protein phosphorylation; systemic acquired resistance; regulation of defense response	Cysteine-rich receptor-like protein kinase 3 OS=Arabidopsis thaliana
BMK.33423	-2.88039	[KL]	mRNA splicing, via spliceosome; ribonuclease III activity; chromatin silencing; DNA-dependent transcription, termination; cell-cell signaling; ATP-dependent helicase activity; regulation of flower development; meristem structural organization; vegetative phase change; sugar mediated signaling pathway; maintenance of DNA methylation; vegetative to reproductive phase transition of meristem; protein…	Dicer-like protein 4 OS=Arabidopsis thaliana
BMK.32789	-2.94904	[K]	Response to hormone stimulus	Myb-related protein Myb4 OS=Oryza sativa subsp. Japonica
BMK.35314	-3.04646	[TKL]	Nucleotide binding; protein serine/threonine kinase activity; phosphorylation	L-type lectin-domain containing receptor kinase IX.1 OS=Arabidopsis thaliana
BMK.38315	-3.06283	[K]	Nucleotide binding; RNA binding; zinc ion binding	Putative general negative regulator of transcription C16C9.04c OS=Schizosaccharomyces pombe
BMK.26980	-3.11684	[TKL]	MAPK cascade; activation of MAPKK activity; MAP kinase kinase kinase activity; N-terminal protein myristoylation; plant-type hypersensitive response; salicylic acid biosynthetic process; salicylic acid mediated signaling pathway; cellular response to phosphate starvation; galactolipid biosynthetic process; negative regulation of defense response; cellular response to water deprivation	Pto-interacting protein 1 OS=Solanum lycopersicum
BMK.26181	-3.15132	[K]	DNA-directed RNA polymerase IV complex; DNA-directed RNA polymerase activity; DNA methylation; methylation-dependent chromatin silencing; DNA-dependent transcription, elongation; cell-cell signaling; production of ta-siRNAs involved in RNA interference; long-distance posttranscriptional gene silencing; chromatin silencing by small RNA; production of miRNAs involved in gene silencing by miRNA; his…	DNA-directed RNA polymerase III subunit rpc1 OS=Schizosaccharomyces pombe
BMK.35444	-3.21529	[L]	Inositol bisdiphosphate tetrakisphosphate diphosphatase activity; inositol diphosphate pentakisphosphate diphosphatase activity	Nudix hydrolase 4 OS=Arabidopsis thaliana
BMK.41400	-3.2467	[L]	Single-stranded DNA specific endodeoxyribonuclease activity; meiotic mismatch repair; resolution of meiotic recombination intermediates; double-strand break repair via homologous recombination; nucleotide-excision repair, DNA incision, 5'-to lesion; response to oxidative stress	DNA repair endonuclease UVH1 OS=Arabidopsis thaliana
BMK.4379	-3.25051	[L]	Magnesium ion binding; damaged DNA binding; DNA-directed DNA polymerase activity; DNA repair; vegetative to reproductive phase transition of meristem; protein desumoylation; actin nucleation; hydrogen peroxide biosynthetic process	DNA repair protein REV1 OS=Pongo abelii
BMK.7988	-3.25051	[K]	Double-strand break repair via homologous recombination; DNA-directed RNA polymerase activity; copper ion binding; regulation of DNA replication; DNA methylation; chromatin silencing; DNA-dependent transcription, elongation; amine metabolic process; somatic cell DNA recombination; cell cycle process; production of siRNA involved in RNA interference; histone H3-K9 methylation; regulation of cell c…	DNA-directed RNA polymerase subunit 1 OS=Acanthamoeba polyphaga mimivirus
BMK.39826	-3.26152	[TKL]	MAPK cascade; activation of MAPKK activity; MAP kinase kinase kinase activity; response to salicylic acid stimulus; programmed cell death	Cysteine-rich receptor-like protein kinase 4 OS=Arabidopsis thaliana
BMK.17643	-3.27621	[L]	mRNA splicing, via spliceosome; double-stranded RNA binding; ribonuclease III activity; chromatin silencing; DNA-dependent transcription, termination; production of ta-siRNAs involved in RNA interference; production of lsiRNA involved in RNA interference; maintenance of DNA methylation; ATP-dependent helicase activity; covalent chromatin modification; lipid storage; cell cycle process; production…	Dicer-like protein 4 OS=Arabidopsis thaliana
BMK.41920	-3.28302	[TKL]	Protein serine/threonine kinase activity; protein tyrosine kinase activity; protein phosphorylation; transmembrane receptor protein tyrosine kinase signaling pathway; oxidoreductase activity	Probable LRR receptor-like serine/threonine-protein kinase OS=Arabidopsis thaliana
BMK.36123	-3.34726	[TKL]	Nucleotide binding; protein serine/threonine kinase activity; protein phosphorylation; regulation of cellular process; response to stimulus	Cysteine-rich receptor-like protein kinase 2 OS=Arabidopsis thaliana
BMK.4712	-3.36431	[KL]	DNA binding; helicase activity; DNA repair; response to gamma radiation; transferase activity	DNA repair protein rhp26 OS=Schizosaccharomyces pombe
BMK.32407	-3.41802	[L]	-	Helicase SEN1 OS=Saccharomyces cerevisiae
BMK.42199	-3.44109	[TKL]	Protein kinase activity	G-type lectin S-receptor-like serine/threonine-protein kinase SRK OS=Arabidopsis thaliana
BMK.37887	-3.45708	[TKL]	Nucleotide binding; respiratory burst involved in defense response; protein serine/threonine kinase activity; protein phosphorylation; response to ethylene stimulus; abscisic acid mediated signaling pathway; response to chitin; regulation of plant-type hypersensitive response; oxidoreductase activity; intracellular signal transduction; negative regulation of programmed cell death	Receptor-like protein kinase 5 OS=Arabidopsis thaliana
BMK.27379	-3.46979	[KL]	DNA binding; helicase activity; ATP binding; transferase activity	TATA-binding protein-associated factor 172 OS=Homo sapiens
BMK.27516	-3.51939	[TKL]	Kinase activity; cellular metabolic process	Protein kinase byr2 OS=Schizosaccharomyces pombe
BMK.32096	-3.52142	[TKL]	MAPK cascade; activation of MAPKK activity; MAP kinase kinase kinase activity; transmembrane receptor protein tyrosine kinase activity; recognition of pollen	G-type lectin S-receptor-like serine/threonine-protein kinase OS=Arabidopsis thaliana
BMK.32335	-3.6414	[TKL]	MAPK cascade; respiratory burst involved in defense response; protein serine/threonine kinase activity; phosphoprotein phosphatase activity; receptor activity; protein phosphorylation; protein targeting to membrane; cellular membrane fusion; transmembrane receptor protein tyrosine kinase signaling pathway; detection of external stimulus; detection of biotic stimulus; systemic acquired resistance,…	Probable LRR receptor-like serine/threonine-protein kinase OS=Arabidopsis thaliana
BMK.42190	-3.81869	[TKL]	Protein serine/threonine kinase activity; non-membrane spanning protein tyrosine kinase activity; protein phosphorylation; oxidoreductase activity	Probable leucine-rich repeat receptor-like serine/threonine-protein kinase OS=Arabidopsis thaliana
BMK.34741	-3.82821	[TKL]	MAPK cascade; activation of MAPKK activity; MAP kinase kinase kinase activity; transmembrane receptor protein tyrosine kinase activity; N-terminal protein myristoylation; protein targeting to membrane; cellular membrane fusion; response to oxidative stress; transmembrane receptor protein tyrosine kinase signaling pathway; systemic acquired resistance; stomatal complex morphogenesis; regulation of…	Receptor-like protein kinase HAIKU2 OS=Arabidopsis thaliana
BMK.15372	-3.90844	[TKL]	Transmembrane receptor protein serine/threonine kinase activity; protein binding; protein phosphorylation; transmembrane receptor protein tyrosine kinase signaling pathway; flavonoid biosynthetic process; regulation of anion channel activity; 2-alkenal reductase [NAD(P)] activity; defense response to bacterium; flavonol synthase activity; defense response by callose deposition in cell wall; oxida…	LRR receptor-like serine/threonine-protein kinase FLS2 OS=Arabidopsis thaliana
BMK.30605	-3.94183	[TKL]	Protein serine/threonine kinase activity; non-membrane spanning protein tyrosine kinase activity; protein phosphorylation; amino acid transport; systemic acquired resistance; regulation of defense response	Probable serine/threonine-protein kinase OS=Arabidopsis thaliana
BMK.39133	-3.95228	[TKL]	Protein serine/threonine kinase activity; protein phosphorylation	Probable receptor-like protein kinase OS=Arabidopsis thaliana
BMK.17796	-4.03234	[TKL]	Calmodulin-dependent protein kinase activity; calcium-dependent protein kinase C activity; calcium ion binding; protein phosphorylation; response to salt stress; abscisic acid mediated signaling pathway	Calcium-dependent protein kinase 24 OS=Arabidopsis thaliana
BMK.40250	-4.04781	[TKL]	Protein serine/threonine kinase activity; protein autophosphorylation; response to stimulus	Probable serine/threonine-protein kinase OS=Arabidopsis thaliana
BMK.36264	-4.05119	[TKL]	Protein serine/threonine kinase activity; protein phosphorylation	Putative receptor protein kinase ZmPK1 OS=Zea mays
BMK.5529	-4.2697	[L]	RNA binding; RNA-directed DNA polymerase activity; RNA-dependent DNA replication; DNA integration	Retrotransposable element Tf2 155 kDa protein type 3 OS=Schizosaccharomyces pombe
BMK.35448	-4.32238	[T]	Protein serine/threonine phosphatase activity; metabolic process; response to water deprivation/cold; response to abscisic acid stimulus; hyperosmotic salinity response	Probable protein phosphatase 2C 73 OS=Arabidopsis thaliana
BMK.40877	-4.40284	[T]	Calcium ion binding; calcium-mediated signaling; actin filament-based movement; 2-alkenal reductase [NAD(P)] activity; Golgi localization; oxidation-reduction process	Calmodulin-like protein 11 OS=Arabidopsis thaliana
BMK.27838	-4.50362	[TKL]	Ubiquitin ligase complex; protein serine/threonine kinase activity; protein tyrosine kinase activity; ubiquitin-protein ligase activity; receptor activity; protein phosphorylation; response to stress; protein ubiquitination	U-box domain-containing protein 35 OS=Arabidopsis thaliana
BMK.41369	-4.61596	[TKL]	Kinase activity; phosphorylation	G-type lectin S-receptor-like serine/threonine-protein kinase OS=Arabidopsis thaliana
BMK.42713	-4.62454	[T]	Calcium ion binding; protein binding; response to cadmium ion	Calcium-binding protein CAST OS=Solanum tuberosum
BMK.31044	-4.66364	[L]	Response to oxidative stress; ADP-ribose diphosphatase activity; NAD binding	Nudix hydrolase 2 OS=Arabidopsis thaliana
BMK.41926	-4.68011	[TKL]	Protein kinase activity; cellular process	G-type lectin S-receptor-like serine/threonine-protein kinase OS=Arabidopsis thaliana
BMK.34040	-4.73888	[TKL]	MAPK cascade; activation of MAPKK activity; MAP kinase kinase kinase activity; tryptophan catabolic process; transmembrane receptor protein tyrosine kinase signaling pathway; indoleacetic acid biosynthetic process; cellular cation homeostasis; cellular lipid catabolic process; oxidation-reduction process; divalent metal ion transport	Probable leucine-rich repeat receptor-like protein kinase OS=Arabidopsis thaliana
BMK.33156	-4.94001	[T]	Protein serine/threonine phosphatase activity; tryptophan catabolic process; systemic acquired resistance; indoleacetic acid biosynthetic process; negative regulation of defense response	Probable protein phosphatase 2C 58 OS=Arabidopsis thaliana
BMK.33321	-5.36841	[T]	Calcium ion binding;	Putative calcium-binding protein CML23 OS=Oryza sativa subsp. Japonica
BMK.30876	-5.50475	[K]	Respiratory burst involved in defense response; response to water deprivation/wounding; jasmonic acid biosynthetic process; response to auxin/salicylic acid stimulus; abscisic acid/jasmonic acid/ethylene mediated signaling pathway; response to chitin; intracellular signal transduction; hyperosmotic salinity response; response to cadmium ion	Myb-related protein Myb4 OS=Oryza sativa subsp. Japonica
BMK.29164	-6.29545	[TKL]	MAPK cascade; protein serine/threonine kinase activity; protein phosphorylation; cell surface receptor signaling pathway; oligosaccharide metabolic process; unidimensional cell growth; salicylic acid/jasmonic acid mediated signaling pathway; cellular water homeostasis; regulation of plant-type hypersensitive response; glucosinolate biosynthetic process; negative regulation of defense response; ne…	Wall-associated receptor kinase 2 OS=Arabidopsis thaliana
BMK.35678	-7.22624	[K]	DNA binding;	Transcription factor MYB21 OS=Arabidopsis thaliana
