# Supplementary material for: Improvement and transcriptome analysis of root architecture by overexpression of Fraxinus pennsylvanica DREB2A transcription factor in Robinia pseudoacacia L. ‘Idaho’
Source: Plant Biotechnol J. 2016 Jan 25;14(6):1456–69. doi: 10.1111/pbi.12509 (PMC5066641; doi:10.1111/pbi.12509)
Supplement: Supplementary file 12 — Table S6 All the enriched pathways in KEGG database in roots of WT and transgenic R. pseudoacacia ‘Idaho’ [file PBI-14-1456-s008.xlsx]

## Sheet: Sheet1
Table S6 All the enriched pathways in KEGG database in roots of wild type and transgenic R. pseudoacacia ‘Idaho’ by COG database
No.	Pathway	DEGs with pathway annotation (516)	All genes with pathway annotation (6866)	Pathway ID
1	Plant hormone signal transduction	30 (11.53%)	265 (3.86%)	ko04075
2	Plant-pathogen interaction	25 (9.62%)	143 (2.08%)	ko04626
3	Photosynthesis proteins	16 (6.15%)	98 (1.43%)	ko00194
4	Transcription factors	16 (6.15%)	249 (3.63%)	ko03000
5	Phenylalanine metabolism	14 (5.38%)	88 (1.28%)	ko00360
6	Photosynthesis	14 (5.38%)	76 (1.11%)	ko00195
7	Phenylpropanoid biosynthesis	12 (4.62%)	106 (1.54%)	ko00940
8	Peptidases	12 (4.62%)	311 (4.53%)	ko01002
9	Glycosyltransferases	12 (4.62%)	290 (4.22%)	ko01003
10	Protein kinases	12 (4.62%)	254 (3.70%)	ko01001
11	Ubiquitin system	10 (3.85%)	408 (5.94%)	ko04121
12	Nitrogen metabolism	10 (3.85%)	53 (0.77%)	ko00910
13	Chromosome	10 (3.85%)	530 (7.72%)	ko03036
14	Lipid biosynthesis proteins	9 (3.46%)	106 (1.54%)	ko01004
15	Glycolysis / Gluconeogenesis	8 (3.08%)	161 (2.34%)	ko00010
16	Chaperones and folding catalysts	8 (3.08%)	240 (3.50%)	ko03110
17	Cysteine and methionine metabolism	7 (2.69%)	125 (1.82%)	ko00270
18	Starch and sucrose metabolism	7 (2.69%)	197 (2.87%)	ko00500
19	Arginine and proline metabolism	7 (2.69%)	97 (1.41%)	ko00330
20	Biosynthesis of unsaturated fatty acids	6 (2.31%)	36 (0.52%)	ko01040
21	Methane metabolism	6 (2.31%)	131 (1.91%)	ko00680
22	Terpenoid backbone biosynthesis	5 (1.92%)	60 (0.87%)	ko00900
23	Flavonoid biosynthesis	5 (1.92%)	28 (0.41%)	ko00941
24	Protein processing in endoplasmic reticulum	5 (1.92%)	222 (3.23%)	ko04141
25	Cell cycle	5 (1.92%)	181 (2.64%)	ko04110
26	Ubiquitin mediated proteolysis	5 (1.92%)	186 (2.71%)	ko04120
27	DNA repair and recombination proteins	5 (1.92%)	375 (5.46%)	ko03400
28	Drug metabolism - cytochrome P450	4 (1.54%)	29 (0.42%)	ko00982
29	Oocyte meiosis	4 (1.54%)	115 (1.67%)	ko04114
30	Metabolism of xenobiotics by cytochrome P450	4 (1.54%)	29 (0.42%)	ko00980
31	Ubiquinone and other terpenoid-quinone biosynthesis	4 (1.54%)	42 (0.61%)	ko00130
32	Prenyltransferases	4 (1.54%)	59 (0.86%)	ko01006
33	Meiosis - yeast	4 (1.54%)	125 (1.82%)	ko04113
34	RNA degradation	4 (1.54%)	140 (2.04%)	ko03018
35	Alanine, aspartate and glutamate metabolism	4 (1.54%)	62 (0.90%)	ko00250
36	Porphyrin and chlorophyll metabolism	4 (1.54%)	71 (1.03%)	ko00860
37	Carbon fixation in photosynthetic organisms	4 (1.54%)	97 (1.41%)	ko00710
38	Cell cycle - yeast	4 (1.54%)	160 (2.33%)	ko04111
39	Tyrosine metabolism	4 (1.54%)	41 (0.60%)	ko00350
40	Glutathione metabolism	4 (1.54%)	78 (1.14%)	ko00480
41	Glycine, serine and threonine metabolism	3 (1.15%)	69 (1.00%)	ko00260
42	Zeatin biosynthesis	3 (1.15%)	17 (0.25%)	ko00908
43	Pyrimidine metabolism	3 (1.15%)	175 (2.55%)	ko00240
44	Pyruvate metabolism	3 (1.15%)	117 (1.70%)	ko00620
45	Peroxisome	3 (1.15%)	101 (1.47%)	ko04146
46	Fatty acid metabolism	3 (1.15%)	63 (0.92%)	ko00071
47	Oxidative phosphorylation	3 (1.15%)	176 (2.56%)	ko00190
48	Stilbenoid, diarylheptanoid and gingerol biosynthesis	3 (1.15%)	11 (0.16%)	ko00945
49	Progesterone-mediated oocyte maturation	3 (1.15%)	85 (1.24%)	ko04914
50	Toxoplasmosis	3 (1.15%)	67 (0.98%)	ko05145
51	DNA replication proteins	3 (1.15%)	218 (3.18%)	ko03032
52	Amino sugar and nucleotide sugar metabolism	3 (1.15%)	151 (2.20%)	ko00520
53	Sphingolipid metabolism	3 (1.15%)	31 (0.45%)	ko00600
54	Glycerolipid metabolism	3 (1.15%)	70 (1.02%)	ko00561
55	Galactose metabolism	3 (1.15%)	65 (0.95%)	ko00052
56	Insulin signaling pathway	3 (1.15%)	95 (1.38%)	ko04910
57	Transporters	3 (1.15%)	49 (0.71%)	ko02000
58	Glycerophospholipid metabolism	3 (1.15%)	97 (1.41%)	ko00564
59	Spliceosome	3 (1.15%)	366 (5.33%)	ko03041
60	Cytochrome P450	3 (1.15%)	26 (0.38%)	ko00199
61	GnRH signaling pathway	2 (0.77%)	32 (0.47%)	ko04912
62	Phagosome	2 (0.77%)	93 (1.35%)	ko04145
63	Retinol metabolism	2 (0.77%)	24 (0.35%)	ko00830
64	Naphthalene degradation	2 (0.77%)	18 (0.26%)	ko00626
65	Pathways in cancer	2 (0.77%)	97 (1.41%)	ko05200
66	Lysosome	2 (0.77%)	113 (1.65%)	ko04142
67	Purine metabolism	2 (0.77%)	221 (3.22%)	ko00230
68	Pentose and glucuronate interconversions	2 (0.77%)	69 (1.00%)	ko00040
69	Fatty acid biosynthesis	2 (0.77%)	41 (0.60%)	ko00061
70	Sulfur relay system	2 (0.77%)	14 (0.20%)	ko04122
71	Protein export	2 (0.77%)	60 (0.87%)	ko03060
72	Mineral absorption	2 (0.77%)	16 (0.23%)	ko04978
73	Lysine biosynthesis	2 (0.77%)	21 (0.31%)	ko00300
74	Tryptophan metabolism	2 (0.77%)	31 (0.45%)	ko00380
75	RNA transport	2 (0.77%)	238 (3.47%)	ko03013
76	PPAR signaling pathway	2 (0.77%)	45 (0.66%)	ko03320
77	Ribosome biogenesis in eukaryotes	2 (0.77%)	144 (2.10%)	ko03008
78	Protein digestion and absorption	2 (0.77%)	13 (0.19%)	ko04974
79	Phenylalanine, tyrosine and tryptophan biosynthesis	2 (0.77%)	47 (0.68%)	ko00400
80	Photosynthesis - antenna proteins	2 (0.77%)	20 (0.29%)	ko00196
81	N-Glycan biosynthesis	2 (0.77%)	74 (1.08%)	ko00510
82	Calcium signaling pathway	2 (0.77%)	50 (0.73%)	ko04020
83	Carotenoid biosynthesis	2 (0.77%)	39 (0.57%)	ko00906
84	Circadian rhythm - plant	2 (0.77%)	24 (0.35%)	ko04712
85	Huntington's disease	2 (0.77%)	156 (2.27%)	ko05016
86	Endocytosis	2 (0.77%)	129 (1.88%)	ko04144
87	Taurine and hypotaurine metabolism	2 (0.77%)	25 (0.36%)	ko00430
88	Fructose and mannose metabolism	2 (0.77%)	62 (0.90%)	ko00051
89	Phosphatidylinositol signaling system	2 (0.77%)	68 (0.99%)	ko04070
90	Nucleotide excision repair	2 (0.77%)	99 (1.44%)	ko03420
91	Two-component system	2 (0.77%)	20 (0.29%)	ko02020
92	Valine, leucine and isoleucine degradation	2 (0.77%)	60 (0.87%)	ko00280
93	Chloroalkane and chloroalkene degradation	2 (0.77%)	27 (0.39%)	ko00625
94	Antigen processing and presentation	2 (0.77%)	48 (0.70%)	ko04612
95	ABC transporters	1 (0.38%)	21 (0.31%)	ko02010
96	Butanoate metabolism	1 (0.38%)	36 (0.52%)	ko00650
97	MAPK signaling pathway - yeast	1 (0.38%)	8 (0.12%)	ko04011
98	Cytoskeleton proteins	1 (0.38%)	96 (1.40%)	ko04812
99	Bile secretion	1 (0.38%)	17 (0.25%)	ko04976
100	Steroid biosynthesis	1 (0.38%)	35 (0.51%)	ko00100
101	Geraniol degradation	1 (0.38%)	5 (0.07%)	ko00281
102	Ribosome	1 (0.38%)	277 (4.03%)	ko03011
103	Glyoxylate and dicarboxylate metabolism	1 (0.38%)	32 (0.47%)	ko00630
104	Salivary secretion	1 (0.38%)	2 (0.03%)	ko04970
105	mRNA surveillance pathway	1 (0.38%)	156 (2.27%)	ko03015
106	Alzheimer's disease	1 (0.38%)	101 (1.47%)	ko05010
107	Synthesis and degradation of ketone bodies	1 (0.38%)	14 (0.20%)	ko00072
108	Proteasome	1 (0.38%)	109 (1.59%)	ko03051
109	Isoquinoline alkaloid biosynthesis	1 (0.38%)	13 (0.19%)	ko00950
110	Cellular antigens	1 (0.38%)	20 (0.29%)	ko04090
111	Benzoate degradation	1 (0.38%)	9 (0.13%)	ko00362
112	Small cell lung cancer	1 (0.38%)	11 (0.16%)	ko05222
113	RNA polymerase	1 (0.38%)	55 (0.80%)	ko03020
114	Amino acid related enzymes	1 (0.38%)	123 (1.79%)	ko01007
115	Ether lipid metabolism	1 (0.38%)	43 (0.63%)	ko00565
116	Rheumatoid arthritis	1 (0.38%)	37 (0.54%)	ko05323
117	Phototransduction	1 (0.38%)	3 (0.04%)	ko04744
118	Glioma	1 (0.38%)	20 (0.29%)	ko05214
119	Riboflavin metabolism	1 (0.38%)	10 (0.15%)	ko00740
120	Tropane, piperidine and pyridine alkaloid biosynthesis	1 (0.38%)	21 (0.31%)	ko00960
121	Propanoate metabolism	1 (0.38%)	47 (0.68%)	ko00640
122	Fatty acid elongation in mitochondria	1 (0.38%)	5 (0.07%)	ko00062
123	Gastric acid secretion	1 (0.38%)	2 (0.03%)	ko04971
124	Inositol phosphate metabolism	1 (0.38%)	81 (1.18%)	ko00562
125	Caffeine metabolism	1 (0.38%)	6 (0.09%)	ko00232
126	Vibrio cholerae infection	1 (0.38%)	45 (0.66%)	ko05110
127	Fc gamma R-mediated phagocytosis	1 (0.38%)	73 (1.06%)	ko04666
128	Carbon fixation pathways in prokaryotes	1 (0.38%)	36 (0.52%)	ko00720
129	DNA replication	1 (0.38%)	84 (1.22%)	ko03030
130	Adipocytokine signaling pathway	1 (0.38%)	31 (0.45%)	ko04920
131	Prion diseases	1 (0.38%)	24 (0.35%)	ko05020
132	Arachidonic acid metabolism	1 (0.38%)	35 (0.51%)	ko00590
133	Phototransduction - fly	1 (0.38%)	2 (0.03%)	ko04745
134	Glycosphingolipid biosynthesis - globo series	1 (0.38%)	14 (0.20%)	ko00603
135	Vascular smooth muscle contraction	1 (0.38%)	23 (0.33%)	ko04270
136	Wnt signaling pathway	1 (0.38%)	73 (1.06%)	ko04310
137	beta-Alanine metabolism	1 (0.38%)	45 (0.66%)	ko00410
138	Secretion system	1 (0.38%)	46 (0.67%)	ko02044
139	Long-term potentiation	1 (0.38%)	36 (0.52%)	ko04720
140	Olfactory transduction	1 (0.38%)	2 (0.03%)	ko04740
141	Melanogenesis	1 (0.38%)	23 (0.33%)	ko04916
142	Thyroid cancer	1 (0.38%)	14 (0.20%)	ko05216
143	Drug metabolism - other enzymes	1 (0.38%)	26 (0.38%)	ko00983
144	Diterpenoid biosynthesis	1 (0.38%)	10 (0.15%)	ko00904
145	Base excision repair	1 (0.38%)	76 (1.11%)	ko03410
146	alpha-Linolenic acid metabolism	1 (0.38%)	27 (0.39%)	ko00592
147	Hypertrophic cardiomyopathy (HCM)	1 (0.38%)	4 (0.06%)	ko05410
148	Neurotrophin signaling pathway	1 (0.38%)	43 (0.63%)	ko04722
149	Folate biosynthesis	1 (0.38%)	26 (0.38%)	ko00790
