# Supplementary material for: Improvement and transcriptome analysis of root architecture by overexpression of Fraxinus pennsylvanica DREB2A transcription factor in Robinia pseudoacacia L. ‘Idaho’
Source: Plant Biotechnol J. 2016 Jan 25;14(6):1456–69. doi: 10.1111/pbi.12509 (PMC5066641; doi:10.1111/pbi.12509)
Supplement: Supplementary file 13 — Table S7 DEGs involved in plant hormone signal transduction in root of WT and transgenic R. pseudoacacia ‘Idaho’ [file PBI-14-1456-s009.xlsx]

## Sheet: Sheet1
Table S7 DEGs involved in phytohormone signal transduction in root of wild type and transgenic R. pseudoacacia ‘Idaho’
Log 2 (Fold change)		-3	-2	-1	1	2	3
Unigene	Log 2 (Fold change)		KEGG annotation
BMK.42292	-2.18		Auxin responsive GH3 gene family
BMK.25664	2.21		SAUR family protein
BMK.27811	2.25		Two-component response regulator ARR-A family
BMK.35178	-1.28		Gibberellin receptor GID1
BMK.37230	2.97		DELLA protein
BMK.33891	2.22		Abscisic acid receptor PYR/PYL family
BMK.40244	2.39		Protein phosphatase 2C (PP2C)
BMK.41346	-1.51		Serine/threonine-protein kinase SRK2
BMK.32172	2.06		ABA responsive element binding factor (ABF)
