# Supplementary material for: Improvement and transcriptome analysis of root architecture by overexpression of Fraxinus pennsylvanica DREB2A transcription factor in Robinia pseudoacacia L. ‘Idaho’
Source: Plant Biotechnol J. 2016 Jan 25;14(6):1456–69. doi: 10.1111/pbi.12509 (PMC5066641; doi:10.1111/pbi.12509)
Supplement: Supplementary file 14 — Table S8 Important DEGs response to overexpression of FpDREB2A in transgenic plant root [file PBI-14-1456-s010.xlsx]

## Sheet: Sheet1
Table S8 Important DEGs response to overexpression of FpDREB2A in transgenic plant root
log2(T2/T1)	-8	-6	-4	-2	2	4	6	8
Unigene	FDR	Swissprot annotation						log2(T2/T1)
Plant hormone signal transduction (ko04075)
Auxin responsive GH3 gene family (GH3)
BMK.42292	0.00116411	Probable indole-3-acetic acid-amido synthetase GH3.6 OS=Oryza sativa subsp. Japonica						-2.18044
SAUR family protein (SAUR)
BMK.22863	0.000122549	Auxin-induced protein 10A5 OS=Glycine max						4.39782
BMK.18494	0.000135311	Auxin-induced protein 6B OS=Glycine max						3.87727
BMK.29085	0.00419172	Indole-3-acetic acid-induced protein ARG7 OS=Vigna radiata var. radiata						2.13191
BMK.25664	0.000747005	Indole-3-acetic acid-induced protein ARG7 OS=Vigna radiata var. radiata						2.20716
Two-component response regulator ARR-A family (A-ARR)
BMK.27811	0.0004631	Two-component response regulator ARR5 OS=Arabidopsis thaliana						2.25212
BMK.34317	0.00333213	Two-component response regulator ARR9 OS=Arabidopsis thaliana						1.98037
Gibberellin receptor GID1 (GID1)
BMK.35178	0.00391948	Gibberellin receptor GID1B OS=Arabidopsis thaliana						-1.28011
DELLA protein (DELLA)
BMK.37230	2.48e-07	DELLA protein GAI OS=Gossypium hirsutum						2.96801
BMK.37229	0.000199493	DELLA protein RGA2 OS=Brassica campestris						2.81535
Abscisic acid receptor PYR/PYL family (PYR/PYL)
BMK.33891	0.000384214	Abscisic acid receptor PYL9 OS=Arabidopsis thaliana						2.22484
Protein phosphatase 2C (PP2C)
BMK.36218	0.00010562	Protein phosphatase 2C 37 OS=Arabidopsis thaliana						2.39331
Serine/threonine-protein kinase SRK2 (SnRK2)
BMK.41346	0	Serine/threonine-protein kinase SAPK2 OS=Oryza sativa subsp. Indica						-1.51457
ABA responsive element binding factor (ABF)
BMK.32171	0.000158118	ABSCISIC ACID-INSENSITIVE 5-like protein 4 OS=Arabidopsis thaliana						2.33964
BMK.32172	0.00162594	ABSCISIC ACID-INSENSITIVE 5-like protein 5 OS=Arabidopsis thaliana						2.06392
EIN3-binding F-box protein (EBF1/2)
BMK.42172	8.7e-10	EIN3-binding F-box protein 1 OS=Arabidopsis thaliana						-3.67815
Brassinosteroid insensitive 1 (BRI1)
BMK.25380	8.09e-07	Protein BRASSINOSTEROID INSENSITIVE 1 OS=Arabidopsis thaliana						2.93216
BMK.25379	0.000120492	Systemin receptor SR160 OS=Solanum peruvianum						2.4182
BMK.28450	1.85e-06	Systemin receptor SR160 OS=Solanum peruvianum						3.63206
Brassinosteroid resistant 1/2 (BZR1/2)
BMK.36276	4.06e-07	Protein BRASSINAZOLE-RESISTANT 1 OS=Arabidopsis thaliana						2.9462
Coronatine-insensitive protein 1 (COI1)
BMK.4025	0.000337991	Coronatine-insensitive protein 1 OS=Arabidopsis thaliana						2.7059
Jasmonate ZIM domain-containing protein (JAZ)
BMK.37159	0.00198317	Protein TIFY 6B OS=Arabidopsis thaliana						-2.13047
BMK.35256	0.00178411	-						-2.21121
BMK.29991	1.96e-07	Protein TIFY 10B OS=Arabidopsis thaliana						-3.1346
Plant-pathogen interaction (ko04626)
Calcium-dependent protein kinase (CDPK)
BMK.40386	0.00240171	Calcium-dependent protein kinase 10 OS=Arabidopsis thaliana						-2.12361
BMK.17796	0.00318453	Calcium-dependent protein kinase 24 OS=Arabidopsis thaliana						-4.03234
BMK.39994	0.00628344	Calcium-dependent protein kinase 32 OS=Arabidopsis thaliana						-2.08928
Respiratory burst oxidase (Rboh)
BMK.40577	0.00684767	Respiratory burst oxidase homolog protein A OS=Solanum tuberosum						-3.01609
BMK.25684	4.79e-06	Respiratory burst oxidase homolog protein A OS=Solanum tuberosum						-2.931
BMK.26055	0.000106399	Respiratory burst oxidase homolog protein B OS=Solanum tuberosum						-3.19936
BMK.1082	0.00372875	Respiratory burst oxidase homolog protein B OS=Solanum tuberosum						-2.78649
BMK.22961	3.29e-11	Respiratory burst oxidase homolog protein B OS=Solanum tuberosum						-4.72402
BMK.41978	7.04e-08	Respiratory burst oxidase homolog protein B OS=Solanum tuberosum						-3.2673
BMK.35022	8.43e-05	Respiratory burst oxidase homolog protein B OS=Solanum tuberosum						-2.49138
Calcium-binding protein CML (CaCML)
BMK.30194	0.00368809	Calmodulin-like protein 3 OS=Arabidopsis thaliana						-2.12213
BMK.32162	0.000777048	Calmodulin-like protein 5 OS=Arabidopsis thaliana						2.17359
BMK.42713	2.01e-13	Calcium-binding protein CAST OS=Solanum tuberosum						-4.62454
BMK.35180	1.31e-05	Probable calcium-binding protein CML48 OS=Arabidopsis thaliana						-2.7171
WRKY transcription factor 33
BMK.28740	0.000753367	Probable WRKY transcription factor 33 OS=Arabidopsis thaliana						-3.03602
BMK.35420	0.00905941	Probable WRKY transcription factor 33 OS=Arabidopsis thaliana						-1.9307
Mitogen-activated protein kinase kinase kinase 1 (MAPKKK)
BMK.42099	3.71e-05	Mitogen-activated protein kinase kinase kinase 1 OS=Arabidopsis thaliana						-2.5874
BMK.42100	0.00044581	Mitogen-activated protein kinase kinase kinase 1 OS=Arabidopsis thaliana						-2.43579
Flagellin-sensitive 2 (FLS 2)
BMK.15372	1.84e-05	LRR receptor-like serine/threonine-protein kinase FLS2 OS=Arabidopsis thaliana						-3.90844
Coronatine-insensitive protein 1 (COI1)
BMK.4025	0.000337991	Coronatine-insensitive protein 1 OS=Arabidopsis thaliana						2.7059
Jasmonate ZIM domain-containing protein (JAZ)
BMK.37159	0.00198317	Protein TIFY 6B OS=Arabidopsis thaliana						-2.13047
BMK.35256	0.00178411	-						-2.21121
BMK.29991	1.96e-07	Protein TIFY 10B OS=Arabidopsis thaliana						-3.1346
Transcription factors (ko03000)
EREBP-like factor
BMK.29897	0.00422068	Ethylene-responsive transcription factor RAP2-10 OS=Arabidopsis thaliana						1.94627
Myb proto-oncogene protein, plant (MYB)
BMK.25263	1.63e-05	Transcription factor MYB21 OS=Arabidopsis thaliana						-2.81748
BMK.26155	4.61e-05	Transcription factor MYB21 OS=Arabidopsis thaliana						-2.80528
BMK.35678	0	Transcription factor MYB21 OS=Arabidopsis thaliana						-7.22624
BMK.34369	0.000174234	Transcription factor MYB44 OS=Arabidopsis thaliana						2.42615
BMK.32351	0.00449421	Transcription factor MYB46 OS=Arabidopsis thaliana						-2.09273
BMK.32789	1.17e-06	Myb-related protein Myb4 OS=Oryza sativa subsp. japonica						-2.94904
BMK.30876	0	Myb-related protein Myb4 OS=Oryza sativa subsp. japonica						-5.50475
BMK.35806	9.91e-05	Myb-related protein Myb4 OS=Oryza sativa subsp. japonica						-2.48013
WRKY transcription factor 33 (WRKY33)
BMK.35420	0.00905941	Probable WRKY transcription factor 33 OS=Arabidopsis thaliana						-1.9307
BMK.28740	0.000753367	Probable WRKY transcription factor 33 OS=Arabidopsis thaliana						-3.03602
ABA responsive element binding factor (ABF)
BMK.32171	0.000158118	ABSCISIC ACID-INSENSITIVE 5-like protein 4 OS=Arabidopsis thaliana						2.33964
BMK.32172	0.00162594	ABSCISIC ACID-INSENSITIVE 5-like protein 5 OS=Arabidopsis thaliana						2.06392
Phenylalanine metabolism (ko00360), phenylpropanoid biosynthesis (ko00940) and stilbenoid, diarylheptanoid and gingerol biosynthesis (ko00945)
Phenylalanine ammonia-lyase (4.3.1.24)
BMK.38138	8.12e-05	Phenylalanine ammonia-lyase OS=Stylosanthes humilis						-2.52135
BMK.42582	6.66e-16	Phenylalanine ammonia-lyase 1 OS=Glycine max						-4.84383
BMK.24885	9.5e-05	Phenylalanine ammonia-lyase class 3 OS=Phaseolus vulgaris						-3.68761
BMK.17047	1.25e-06	Phenylalanine ammonia-lyase 1 OS=Glycine max						-3.51032
BMK.24271	0.00115813	Phenylalanine ammonia-lyase class 3 OS=Phaseolus vulgaris						-4.21392
Trans-cinnamate 4-monooxygenase (1.14.13.11)
BMK.36347	0.00224361	Trans-cinnamate 4-monooxygenase OS=Glycyrrhiza echinata						-2.15096
BMK.37938	2.33e-07	Trans-cinnamate 4-monooxygenase OS=Glycyrrhiza echinata						-3.10945
BMK.35702	0	Trans-cinnamate 4-monooxygenase OS=Zinnia elegans						-5.89184
4-coumarate--CoA ligase (6.2.1.12)
BMK.41506	1.09e-14	4-coumarate--CoA ligase 2 OS=Glycine max						-4.86266
BMK.36155	0.00619954	4-coumarate--CoA ligase OS=Vanilla planifolia						-2.03323
Peroxidase (1.11.1.7)
BMK.18802	1.75e-12	Cationic peroxidase 2 OS=Arachis hypogaea						-4.38819
BMK.25003	0.00282493	Peroxidase 53 OS=Arabidopsis thaliana						-2.14237
Protein kinases (ko01001)
Mitogen-activated protein kinase kinase kinase 1 (MAPKKK)
BMK.42100	0.00044581	Mitogen-activated protein kinase kinase kinase 1 OS=Arabidopsis thaliana						-2.43579
BMK.42099	3.71e-05	Mitogen-activated protein kinase kinase kinase 1 OS=Arabidopsis thaliana						-2.5874
Calcium-dependent protein kinase (CDPK)
BMK.40386	0.00240171	Calcium-dependent protein kinase 10 OS=Arabidopsis thaliana						-2.12361
BMK.17796	0.00318453	Calcium-dependent protein kinase 24 OS=Arabidopsis thaliana						-4.03234
BMK.39994	0.00628344	Calcium-dependent protein kinase 32 OS=Arabidopsis thaliana						-2.08928
Chitin elicitor receptor kinase 1
BMK.42221	0.00600495	Proline-rich receptor-like protein kinase PERK8 OS=Arabidopsis thaliana						-1.98571
Flagellin-sensitive 2 (FLS 2)
BMK.15372	1.84e-05	LRR receptor-like serine/threonine-protein kinase FLS2 OS=Arabidopsis thaliana						-3.90844
Brassinosteroid insensitive 1 (BRI1)
BMK.25380	8.09e-07	Protein BRASSINOSTEROID INSENSITIVE 1 OS=Arabidopsis thaliana						2.93216
BMK.25379	0.000120492	Systemin receptor SR160 OS=Solanum peruvianum						2.4182
BMK.28450	1.85e-06	Systemin receptor SR160 OS=Solanum peruvianum						3.63206
Checkpoint serine/threonine-protein kinase (2.7.11.1)
BMK.20807	0.00644378	Probable inactive serine/threonine-protein kinase bub1 OS=Dictyostelium discoideum						-3.8972
Glycolysis / Gluconeogenesis (ko00010)
Alcohol dehydrogenase (1.1.1.1)
BMK.30864	1.03e-09	Alcohol dehydrogenase 1 OS=Pisum sativum						3.52561
Phosphoglycerate mutase (5.4.2.1)
BMK.39324	7.89e-13	2,3-bisphosphoglycerate-dependent phosphoglycerate mutase OS=Protochlamydia amoebophila						-4.55046
BMK.36622	4.86e-07	Probable phosphoglycerate mutase gpmB OS=Salmonella paratyphi						-3.20818
Pyruvate decarboxylase (4.1.1.1)
BMK.40740	3.22e-08	Pyruvate decarboxylase isozyme 2 OS=Oryza sativa subsp. indica						-3.3889
BMK.21114	0.00282356	Pyruvate decarboxylase isozyme 2 OS=Nicotiana tabacum						-2.2051
BMK.25376	0.00422037	Pyruvate decarboxylase isozyme 2 (Fragment) OS=Pisum sativum						-2.0118
Starch and sucrose metabolism (ko00500)
Sucrose synthase (2.4.1.13)
BMK.40138	0.00688748	Sucrose synthase 2 OS=Pisum sativum						2.0108
Endoglucanase (3.2.1.4)
BMK.22211	1.62e-06	Endoglucanase 24 OS=Arabidopsis thaliana						3.10204
Beta-fructofuranosidase (3.2.1.26)
BMK.38502	3.18e-05	Acid beta-fructofuranosidase OS=Vigna radiata var. radiata						-2.86787
Fructokinase (2.7.1.4)
BMK.3909	0.00434857	Fructokinase-2 OS=Solanum lycopersicum						3.34445
Starch synthase (2.4.1.21)
BMK.13680	0.00115813	Granule-bound starch synthase 2, chloroplastic/amyloplastic OS=Pisum sativum						-4.21392
Pectinesterase (3.1.1.11)
BMK.15165	0.00745631	Probable pectinesterase/pectinesterase inhibitor 47 OS=Arabidopsis thaliana						-2.19629
Arginine and proline metabolism (ko00330)
Prolyl 4-hydroxylase (1.14.11.2)
BMK.39973	0.00134936	Prolyl 4-hydroxylase subunit alpha-1 OS=Gallus gallus						-2.15879
BMK.27150	1.16e-05	Prolyl 4-hydroxylase subunit alpha-2 OS=Gallus gallus						-3.38956
BMK.27152	0.00527348	-						-3.06283
Proline dehydrogenase (1.5.99.8)
BMK.38725	3.1e-11	Proline dehydrogenase 2, mitochondrial OS=Arabidopsis thaliana						-4.15167
Glutamine synthetase (6.3.1.2)
BMK.14413	0.000544736	Glutamine synthetase leaf isozyme, chloroplastic OS=Medicago sativa						2.3376
Ornithine decarboxylase (4.1.1.17)
BMK.33026	0.00133158	Ornithine decarboxylase OS=Datura stramonium						-2.16414
Flavonoid biosynthesis (ko00941)
Chalcone synthase (2.3.1.74)
BMK.29474	1.07e-11	Chalcone synthase 5 OS=Glycine max						-4.33575
BMK.18834	9.42e-12	Chalcone synthase 1B OS=Pisum sativum						-4.23816
Trans-cinnamate 4-monooxygenase (1.14.13.11)
BMK.36347	0.00224361	Trans-cinnamate 4-monooxygenase OS=Glycyrrhiza echinata						-2.15096
BMK.37938	2.33e-07	Trans-cinnamate 4-monooxygenase OS=Glycyrrhiza echinata						-3.10945
BMK.35702	0	Trans-cinnamate 4-monooxygenase OS=Zinnia elegans						-5.89184
